# Supplementary material for: From Cohort to Cohort: A Similar Mixture Approach (SMACH) to Evaluate Exposures to a Mixture Leading to Thyroid-Mediated Neurodevelopmental Effects Using NHANES Data
Source: Toxics. 2023 Mar 31;11(4):331. doi: 10.3390/toxics11040331 (PMC10142960; doi:10.3390/toxics11040331)
Supplement: Supplementary file 1 [file toxics-11-00331-s001.zip]

Archive with 1 entries (1 files):
- toxics-2284328-supplementary.pdf
